# Supplementary material for: Medaka (Oryzias latipes) initiate courtship and spawning late at night: Insights from field observations
Source: PLoS One. 2025 Feb 12;20(2):e0318358. doi: 10.1371/journal.pone.0318358 (PMC11819472; doi:10.1371/journal.pone.0318358)
Supplement: S3 Table — (CSV) [file pone.0318358.s003.csv]

No	Site	Date the experiment started	Period of time	Number of appearances	Individual swimming	Stay	Following	Quick circle
1	site1	20230801	21	3	3	2	0	0
2	site1	20230801	22	6	3	3	0	0
3	site1	20230801	23	3	3	1	0	0
4	site1	20230801	24	4	3	2	0	0
5	site1	20230801	25	4	4	1	0	0
6	site1	20230801	26	23	24	1	5	2
7	site1	20230801	27	21	19	4	6	2
8	site1	20230801	28	27	23	6	13	6
9	site1	20230802	21	5	4	1	0	0
10	site1	20230802	22	4	5	0	0	0
11	site1	20230802	23	9	9	3	1	0
12	site1	20230802	24	17	12	2	2	1
13	site1	20230802	25	10	12	2	0	0
14	site1	20230802	26	10	13	3	4	1
15	site1	20230802	27	13	15	3	6	2
16	site1	20230802	28	1	1	0	0	0
17	site1	20230803	21	2	2	0	0	0
18	site1	20230803	22	3	5	1	0	0
19	site1	20230803	23	4	2	1	0	0
20	site1	20230803	24	18	16	0	2	0
21	site1	20230803	25	28	21	1	19	14
22	site1	20230803	26	9	7	0	0	0
23	site1	20230803	27	19	21	0	13	7
24	site1	20230803	28	9	7	0	8	6
25	site1	20230804	21	1	1	0	0	0
26	site1	20230804	22	4	6	2	0	0
27	site1	20230804	23	4	4	0	0	0
28	site1	20230804	24	14	13	0	5	2
29	site1	20230804	25	15	17	0	3	0
30	site1	20230804	26	11	14	0	17	13
31	site1	20230804	27	21	27	0	21	13
32	site1	20230804	28	16	22	4	8	5
33	site1	20230805	21	6	6	0	0	0
34	site1	20230805	22	17	17	0	2	1
35	site1	20230805	23	15	11	0	2	0
36	site1	20230805	24	10	7	0	2	0
37	site1	20230805	25	17	19	0	4	1
38	site1	20230805	26	22	25	0	2	0
39	site1	20230805	27	15	14	0	2	1
40	site1	20230805	28	18	21	1	0	0
41	site1	20230806	21	3	5	2	0	0
42	site1	20230806	22	9	10	1	1	0
43	site1	20230806	23	1	1	0	0	0
44	site1	20230806	24	18	15	1	9	3
45	site1	20230806	25	12	11	0	0	0
46	site1	20230806	26	13	13	0	0	0
47	site1	20230806	27	11	11	1	1	0
48	site1	20230808	21	12	16	5	0	0
49	site1	20230808	22	6	7	3	0	0
50	site1	20230808	23	4	2	0	1	0
51	site1	20230808	24	10	9	2	2	0
52	site1	20230808	25	16	15	0	1	0
53	site1	20230808	26	10	15	3	13	10
54	site1	20230808	27	11	11	0	1	0
55	site1	20230808	28	17	21	6	5	4
56	site1	20230809	21	4	4	0	0	0
57	site1	20230809	22	6	6	0	0	0
58	site1	20230809	23	14	10	0	2	0
59	site1	20230809	24	10	8	1	1	0
60	site1	20230809	25	8	8	0	0	0
61	site1	20230809	26	10	5	0	3	0
62	site1	20230809	27	15	14	0	1	0
63	site1	20230809	28	19	19	0	0	0
64	site2	20230801	21	1	1	0	0	0
65	site2	20230801	22	2	0	2	0	0
66	site2	20230801	23	2	0	2	0	0
67	site2	20230801	24	3	1	1	0	0
68	site2	20230801	25	3	1	2	1	0
69	site2	20230801	26	43	35	1	9	1
70	site2	20230801	27	15	12	0	4	3
71	site2	20230801	28	16	13	3	5	3
72	site2	20230802	21	11	11	0	0	0
73	site2	20230802	22	6	9	4	0	0
74	site2	20230802	23	8	11	1	0	0
75	site2	20230802	24	20	18	1	5	0
76	site2	20230802	25	7	7	0	0	0
77	site2	20230802	26	5	6	2	0	0
78	site2	20230802	27	9	10	1	0	0
79	site2	20230802	28	8	4	0	18	15
80	site2	20230803	21	13	9	4	0	0
81	site2	20230803	22	5	3	2	0	0
82	site2	20230803	23	5	3	3	0	0
83	site2	20230803	24	7	6	1	0	0
84	site2	20230803	25	10	9	4	4	3
85	site2	20230803	26	3	4	1	0	0
86	site2	20230803	27	1	1	0	0	0
87	site2	20230803	28	4	2	0	1	0
88	site2	20230804	21	2	3	1	0	0
89	site2	20230804	22	8	10	2	0	0
90	site2	20230804	23	13	16	1	1	0
91	site2	20230804	24	11	12	0	0	0
92	site2	20230804	25	21	21	0	0	0
93	site2	20230804	26	6	7	0	2	0
94	site2	20230804	27	6	6	0	0	0
95	site2	20230804	28	10	11	1	0	0
96	site2	20230805	21	15	19	4	1	0
97	site2	20230805	22	31	38	11	6	1
98	site2	20230805	23	12	17	5	1	0
99	site2	20230805	24	35	39	11	3	1
100	site2	20230805	25	12	14	1	0	0
101	site2	20230805	26	14	12	0	2	1
102	site2	20230805	27	12	12	0	1	0
103	site2	20230805	28	9	9	0	0	0
104	site2	20230806	21	7	10	5	1	0
105	site2	20230806	22	9	8	1	1	0
106	site2	20230806	23	5	15	13	1	0
107	site2	20230806	24	9	19	15	4	2
108	site2	20230806	25	12	13	0	0	0
109	site2	20230806	26	27	32	1	9	2
110	site2	20230806	27	22	23	1	5	0
111	site2	20230806	28	6	6	1	0	0
112	site2	20230808	21	9	13	2	0	0
113	site2	20230808	22	12	13	3	1	1
114	site2	20230808	23	25	41	16	8	2
115	site2	20230808	24	26	34	7	8	5
116	site2	20230808	25	24	27	8	6	2
117	site2	20230808	26	15	29	12	7	4
118	site2	20230808	27	5	5	0	0	0
119	site2	20230808	28	2	0	0	2	1
120	site2	20230809	21	25	27	2	1	0
121	site2	20230809	22	27	36	5	2	1
122	site2	20230809	23	21	28	5	3	2
123	site2	20230809	24	19	20	0	4	2
124	site2	20230809	25	21	16	0	4	0
125	site2	20230809	26	11	12	0	6	5
126	site2	20230809	27	6	6	0	0	0
127	site2	20230809	28	8	4	0	3	1
128	site3	20230802	21	24	30	12	0	0
129	site3	20230802	22	9	10	2	0	0
130	site3	20230802	23	8	8	0	0	0
131	site3	20230802	24	6	7	1	0	0
132	site3	20230802	25	10	10	0	0	0
133	site3	20230802	26	9	7	0	4	3
134	site3	20230802	27	5	5	0	0	0
135	site3	20230802	28	3	3	0	0	0
136	site3	20230804	21	7	5	0	1	0
137	site3	20230804	22	7	7	0	1	1
138	site3	20230804	23	2	2	0	0	0
139	site3	20230804	24	11	11	0	2	1
140	site3	20230804	25	9	8	0	2	1
141	site3	20230804	26	5	3	0	1	0
142	site3	20230804	27	3	3	0	0	0
143	site3	20230804	28	16	15	0	1	0
144	site3	20230805	21	2	2	0	0	0
145	site3	20230805	22	7	5	0	1	0
146	site3	20230805	23	10	10	0	0	0
147	site3	20230805	24	9	10	0	1	0
148	site3	20230805	25	14	8	0	5	2
149	site3	20230805	26	12	12	1	1	0
150	site3	20230805	27	12	8	0	3	0
151	site3	20230805	28	4	4	0	0	0
152	site3	20230806	21	6	6	0	0	0
153	site3	20230806	22	1	1	0	0	0
154	site3	20230806	23	3	3	0	0	0
155	site3	20230806	24	3	3	0	0	0
156	site3	20230806	25	7	5	0	1	0
157	site3	20230806	26	5	5	0	0	0
158	site3	20230806	27	5	3	0	1	0
159	site3	20230806	28	4	4	0	0	0
160	site3	20230807	21	18	23	1	0	0
161	site3	20230807	22	6	7	3	0	0
162	site3	20230807	23	24	22	1	8	0
163	site3	20230807	24	17	18	0	0	0
164	site3	20230807	25	17	20	1	3	2
165	site3	20230807	26	15	17	2	3	2
166	site3	20230807	27	9	7	0	2	0
167	site3	20230807	28	7	7	0	0	0
168	site3	20230808	21	7	5	6	1	0
169	site3	20230808	22	7	8	3	1	0
170	site3	20230808	23	11	12	1	0	0
171	site3	20230808	24	7	5	0	1	0
172	site3	20230808	25	12	13	0	0	0
173	site3	20230808	26	2	2	0	0	0
174	site3	20230808	27	1	1	0	0	0
175	site3	20230808	28	2	2	0	0	0
176	site4	20230801	21	13	12	7	0	0
177	site4	20230801	22	8	6	4	0	0
178	site4	20230801	23	6	5	1	0	0
179	site4	20230801	24	7	7	0	0	0
180	site4	20230801	25	10	9	0	1	0
181	site4	20230801	26	14	13	0	5	3
182	site4	20230801	27	27	25	0	1	0
183	site4	20230801	28	10	10	0	0	0
184	site4	20230802	21	13	13	1	0	0
185	site4	20230802	22	4	4	0	0	0
186	site4	20230802	23	1	1	0	0	0
187	site4	20230802	24	10	10	0	0	0
188	site4	20230802	25	8	8	0	0	0
189	site4	20230802	26	13	13	0	0	0
190	site4	20230802	27	8	8	0	0	0
191	site4	20230802	28	9	10	0	0	0
192	site4	20230803	21	6	6	3	2	1
193	site4	20230803	22	3	3	2	0	0
194	site4	20230803	23	2	2	0	0	0
195	site4	20230803	24	11	11	0	1	1
196	site4	20230803	25	12	9	0	1	0
197	site4	20230803	26	21	22	0	3	1
198	site4	20230803	27	14	14	0	0	0
199	site4	20230803	28	6	6	1	0	0
200	site4	20230804	21	9	9	4	0	0
201	site4	20230804	22	5	5	0	0	0
202	site4	20230804	23	9	10	0	1	1
203	site4	20230804	24	8	8	0	0	0
204	site4	20230804	25	16	14	0	4	3
205	site4	20230804	26	2	2	0	0	0
206	site4	20230804	27	17	17	0	0	0
207	site4	20230804	28	7	8	0	1	1
208	site4	20230805	21	5	4	0	0	0
209	site4	20230805	22	4	4	0	0	0
210	site4	20230805	23	2	2	1	0	0
211	site4	20230805	24	14	12	0	2	0
212	site4	20230805	25	13	12	0	0	0
213	site4	20230805	26	9	9	0	0	0
214	site4	20230805	27	16	14	0	1	0
215	site4	20230805	28	20	20	0	0	0
216	site4	20230806	21	8	8	0	0	0
217	site4	20230806	22	13	14	0	1	1
218	site4	20230806	23	4	4	0	0	0
219	site4	20230806	24	9	10	2	0	0
220	site4	20230806	25	9	9	0	0	0
221	site4	20230806	26	5	5	0	0	0
222	site4	20230806	27	13	12	0	3	2
223	site4	20230806	28	6	7	0	0	0
224	site4	20230807	21	27	21	0	3	0
225	site4	20230807	22	10	10	0	0	0
226	site4	20230807	23	22	15	0	2	1
227	site4	20230807	24	16	12	0	1	0
228	site4	20230807	25	14	12	0	1	0
229	site4	20230807	26	10	9	0	0	0
230	site4	20230807	27	1	1	0	0	0
231	site4	20230807	28	5	6	0	0	0
232	site4	20230808	21	5	5	0	0	0
233	site4	20230808	22	8	4	4	2	0
234	site4	20230808	23	5	5	0	0	0
235	site4	20230808	24	2	3	0	0	0
236	site4	20230808	25	6	6	0	0	0
237	site4	20230808	26	4	4	0	0	0
238	site4	20230808	27	7	9	3	0	0
239	site4	20230808	28	1	1	0	0	0
